# Supplementary material for: Pseudomonas sp. N5.12 Metabolites Formulated in AgNPs Enhance Plant Fitness and Metabolism Without Altering Soil Microbial Communities
Source: Plants (Basel). 2025 May 29;14(11):1655. doi: 10.3390/plants14111655 (PMC12157261; doi:10.3390/plants14111655)
Supplement: Supplementary file 1 [file plants-14-01655-s001.zip]

Archive with 1 entries (1 files):
- plants-3637912-supplementary.pdf
